# Supplementary material for: Scalable and cost-efficient custom gene library assembly from oligopools
Source: Sci Adv. 2026 May 22;12(21):eady2279. doi: 10.1126/sciadv.ady2279 (PMC13196743; doi:10.1126/sciadv.ady2279)
Supplement: Supplementary file 2 — Data S1 [file sciadv.ady2279_data_s1.zip]

Archive with 1 entries (1 files):
- sciadv.ady2279_data_s1.xlsx
