# Supplementary material for: Scalable and cost-efficient custom gene library assembly from oligopools
Source: Sci Adv. 2026 May 22;12(21):eady2279. doi: 10.1126/sciadv.ady2279 (PMC13196743; doi:10.1126/sciadv.ady2279)
Supplement: Supplementary file 2 — Data S1 [file sciadv.ady2279_data_s1.zip › sciadv.ady2279_data_s1.xlsx]

## Sheet: Sheet1
primer_name	sequence
pr.001	ATAGGTCTCACATTGAAGCCGCCGCAGCTTTT
pr.002	AAGGTCTCATTAGCGTAAGCGCCTAGGGCGGC
pr.003	ATCATGGTCTCTAGCATGAGCAAGGG
pr.004	ACTCAGGTCTCCTGCTTCCGTGATGGTGA
pr.subra_84	ATACTGTAAGAACCACGCGG
pr.subra_88	ATCACAACAAAGGACGGGTC
Gene-specific primers can be found in the gene files with archived code on Zenodo (DOI: 10.5281/zenodo.17637645)
